# Supplementary material for: Improving the Flexibility and Water Resistance of Thermo-Compressed Guar Gum Films by Blending Natural Rubber for Use in Sustainable Packaging Applications
Source: Polymers (Basel). 2026 Apr 14;18(8):956. doi: 10.3390/polym18080956 (PMC13120185; doi:10.3390/polym18080956)
Supplement: Supplementary file 1 [file polymers-18-00956-s001.zip]

Archive with 1 entries (1 files):
- polymers-4243080-supplementary.pdf
